# Supplementary material for: Polymorphisms of the matrix metalloproteinase genes are associated with essential hypertension in a Caucasian population of Central Russia
Source: Sci Rep. 2021 Mar 4;11:5224. doi: 10.1038/s41598-021-84645-4 (PMC7933364; doi:10.1038/s41598-021-84645-4)
Supplement: Supplementary file 2 — Supplementary Table 2. [file 41598_2021_84645_MOESM2_ESM.xlsx]

## Sheet: Лист1
Supplementary Table 2. Non-synonymous EH-associated SNPs and SNPs in high LD (r2≥0.80) with the EH-associated polymorphisms (predictive potential were analyzed using the SIFT tool, https://sift.bii.a-star.edu.sg/)
Chr	Lead SNP	Position lead SNP (hg38)	Proxy SNP	Position proxy SNP (hg38)	Distance	r2 between	D between	Ref allele	Alt allele	Amino acid change	Gene name	SIFT scope	SIFT prediction
					(bp)	lead and	lead and
					between	proxy	proxy
					proxy and
					lead SNP
11	rs11225395	102725749	rs1940475	102722517	3232	0.84	1	T	C	Lys87Glu	MMP8	0.12	tolerated
11	rs11225395	102725749	rs3765620	102724761	988	0.99	1	G	A	Thr32Ile	MMP8	0.27	tolerated
11	rs3025058	102845217	rs679620	102842889	2328	0.98	0.99	T	C	Glu45Lys	MMP3	0.73	tolerated
11	rs652438	102865911	rs652438	102865911	0	1	1	A	G	Asn357Ser	MMP12	0.01	deleterious
20	rs17577	46014472	rs17577	46014472	0	1	1	G	A	Arg668Gln	MMP9	0.02	deleterious
