# Supplementary material for: Polymorphisms of the matrix metalloproteinase genes are associated with essential hypertension in a Caucasian population of Central Russia
Source: Sci Rep. 2021 Mar 4;11:5224. doi: 10.1038/s41598-021-84645-4 (PMC7933364; doi:10.1038/s41598-021-84645-4)
Supplement: Supplementary file 4 — Supplementary Table 4. [file 41598_2021_84645_MOESM4_ESM.xlsx]

## Sheet: Лист1
Supplementary Table 4. Regulatory effects of SNPs in high LD (r2≥0.80) with the EH-associated polymorphisms (HaploReg, v4.1, update 11/05/2015) (Ward L.D. et all., 2012)
Query SNP: rs1799750 and variants with r2>= 0.8
chr	pos (hg38)	LD	LD	variant	Ref	Alt	AFR	AMR	ASN	EUR	SiPhy	Promoter	Enhancer	DNAse	Proteins	Motifs	NHGRI/EBI	GRASP QTL	Selected eQTL	GENCODE	dbSNP
		(r²)	(D')				freq	freq	freq	freq	cons	histone marks	histone marks		bound	changed	GWAS hits	hits	hits	genes	func annot
11	102799764	1	1	rs1799750	TC	T	0.55	0.44	0.33	0.49			5 tissues	5 tissues	CFOS,GATA2	21 altered motifs			8 hits	1.6kb 5' of MMP1	intronic
Query SNP: rs243865 and variants with r2 >= 0.8
chr	pos (hg38)	LD	LD	variant	Ref	Alt	AFR	AMR	ASN	EUR	SiPhy	Promoter	Enhancer	DNAse	Proteins	Motifs	NHGRI/EBI	GRASP QTL	Selected eQTL	GENCODE	dbSNP
		(r²)	(D')				freq	freq	freq	freq	cons	histone marks	histone marks		bound	changed	GWAS hits	hits	hits	genes	func annot
16	55477625	0.99	1	rs243866	G	A	0.01	0.19	0.09	0.28			10 tissues	MUS,MUS,SKIN		5 altered motifs		1 hit	1 hit	MMP2
16	55477894	1	1	rs243865	C	T	0.02	0.19	0.09	0.27			11 tissues	ESDR,IPSC,MUS		Myf		1 hit	1 hit	MMP2
16	55478410	0.99	1	rs243864	T	G	0.02	0.19	0.09	0.28		FAT, SKIN	12 tissues	4 tissues		5 altered motifs		1 hit	1 hit	MMP2
16	55479711	0.92	1	rs243862	C	T	0.02	0.18	0.09	0.26		21 tissues	BLD, LIV	19 tissues		14 altered motifs				MMP2	intronic
Query SNP: rs3025058 and variants with r2 >= 0.8
chr	pos (hg38)	LD	LD	variant	Ref	Alt	AFR	AMR	ASN	EUR	SiPhy	Promoter	Enhancer	DNAse	Proteins	Motifs	NHGRI/EBI	GRASP QTL	Selected eQTL	GENCODE	dbSNP
		(r²)	(D')				freq	freq	freq	freq	cons	histone marks	histone marks		bound	changed	GWAS hits	hits	hits	genes	func annot
11	102807707	0.8	-0.91	rs526215	C	T	0.04	0.34	0.15	0.45		ESC, IPSC	ESDR, ESC, IPSC						3 hits	9.5kb 5' of MMP1	intronic
11	102808321	0.8	-0.91	rs1144396	C	A	0.51	0.37	0.33	0.45		ESC, IPSC, LNG	ESC	5 tissues	CTCF	NRSF,Sin3Ak-20			3 hits	10kb 5' of MMP1	intronic
11	102808927	0.8	-0.91	rs565082	T	C	0.41	0.37	0.33	0.45									3 hits	11kb 5' of MMP1	intronic
11	102816687	0.81	-0.92	rs10791596	T	C	0.41	0.36	0.33	0.45						4 altered motifs			3 hits	19kb 5' of MMP1	intronic
11	102819770	0.88	-0.95	rs2097248	C	T	0.41	0.37	0.33	0.47			GI	OVRY,GI,LIV	FOXA1,FOXA2	4 altered motifs			3 hits	16kb 3' of MMP3	intronic
11	102819867	0.82	-0.91	rs200587503	T	TG	0.42	0.36	0.33	0.46			GI			Ets,HNF4,NF-kappaB			3 hits	16kb 3' of MMP3	intronic
11	102820431	0.88	-0.95	rs756544	G	C	0.34	0.37	0.33	0.46				BLD		HNF1			3 hits	15kb 3' of MMP3	intronic
11	102820659	0.89	-0.97	rs12804136	G	A	0.41	0.37	0.33	0.47						7 altered motifs			3 hits	15kb 3' of MMP3	intronic
11	102820751	0.89	-0.97	rs11225434	T	C	0.39	0.37	0.33	0.47						Foxp3,Obox6	1 hit		3 hits	15kb 3' of MMP3	intronic
11	102821493	0.9	-0.97	rs7117013	A	G	0.43	0.38	0.33	0.47						4 altered motifs			3 hits	14kb 3' of MMP3	intronic
11	102822132	0.89	-0.97	rs10895364	C	T	0.43	0.39	0.33	0.47						EWSR1-FLI1			3 hits	14kb 3' of MMP3	intronic
11	102822879	0.91	-0.97	rs12801529	T	A	0.40	0.38	0.33	0.47									3 hits	13kb 3' of MMP3	intronic
11	102823462	0.91	-0.97	rs10895365	C	T	0.39	0.37	0.33	0.47				LNG		4 altered motifs			3 hits	12kb 3' of MMP3	intronic
11	102825487	0.88	-0.95	rs6590993	G	T	0.39	0.37	0.33	0.47						5 altered motifs			3 hits	10kb 3' of MMP3	intronic
11	102825901	0.91	-0.97	rs6590994	C	T	0.34	0.37	0.33	0.47									3 hits	9.9kb 3' of MMP3	intronic
11	102826358	0.94	-0.98	rs10895366	G	A	0.03	0.34	0.15	0.46						Sin3Ak-20			3 hits	9.4kb 3' of MMP3	intronic
11	102826390	0.94	-0.98	rs7126392	G	A	0.38	0.36	0.32	0.46						Glis2,MAZR,Zic			3 hits	9.4kb 3' of MMP3	intronic
11	102826825	0.92	-0.96	rs2212637	C	T	0.41	0.37	0.33	0.46						ZBRK1,Zfx			3 hits	9kb 3' of MMP3	intronic
11	102827605	0.94	-0.98	rs12792871	C	G	0.03	0.35	0.15	0.46						ATF3			3 hits	8.2kb 3' of MMP3	intronic
11	102827993	0.94	-0.98	rs7926920	G	A	0.40	0.37	0.33	0.46						4 altered motifs			3 hits	7.8kb 3' of MMP3	intronic
11	102828729	0.91	-0.96	rs7946057	A	T	0.40	0.37	0.33	0.46						7 altered motifs			3 hits	7.1kb 3' of MMP3	intronic
11	102830290	0.97	-0.99	rs1010698	G	T	0.40	0.37	0.33	0.46				SKIN,BRST		4 altered motifs			3 hits	5.5kb 3' of MMP3	intronic
11	102831127	0.97	-0.99	rs2155013	T	C	0.40	0.37	0.33	0.46			FAT, SKIN, GI	KID		TCF4			3 hits	4.7kb 3' of MMP3	intronic
11	102831532	0.97	-0.99	rs4754884	G	A	0.40	0.37	0.33	0.46		10 tissues	PLCNT, PANC	31 tissues	CTCF,RAD21,SMC3	NF-kappaB			3 hits	4.3kb 3' of MMP3
11	102832897	0.97	0.99	rs635746	A	G	0.58	0.62	0.67	0.54		GI		GI		4 altered motifs			3 hits	2.9kb 3' of MMP3
11	102833340	0.97	0.99	rs633962	C	T	0.56	0.62	0.68	0.54		GI							3 hits	2.5kb 3' of MMP3	intronic
11	102833449	0.97	0.99	rs666734	G	C	0.58	0.62	0.67	0.54		GI				Gfi1,SIX5			3 hits	2.4kb 3' of MMP3	intronic
11	102834166	0.97	0.99	rs595840	A	G	0.71	0.64	0.67	0.54		GI	BRST			5 altered motifs			3 hits	1.6kb 3' of MMP3	intronic
11	102836608	0.97	0.99	rs639752	C	A	0.56	0.62	0.67	0.54		ESC, IPSC	12 tissues	11 tissues	P300,TBP,STAT3				3 hits	MMP3	intronic
11	102837183	0.97	0.99	rs575027	A	G	0.58	0.62	0.67	0.54			6 tissues			Maf,PRDM1,Spz1			3 hits	MMP3	intronic
11	102838694	0.97	0.99	rs520540	A	G	0.58	0.62	0.68	0.54			GI						3 hits	MMP3	synonymous
11	102840607	0.98	0.99	rs591058	T	C	0.69	0.63	0.67	0.54			GI			4 altered motifs			3 hits	MMP3	intronic
11	102842734	0.98	0.99	rs602128	A	G	0.57	0.62	0.67	0.54			BRST, SKIN			ATF3,PU.1			3 hits	MMP3	synonymous
11	102842889	0.98	0.99	rs679620	T	C	0.71	0.64	0.67	0.54			BRST, SKIN			p300			3 hits	MMP3	missense
11	102843046	0.98	0.99	rs678815	G	C	0.69	0.63	0.67	0.54			BRST, SKIN	LNG,SKIN,SKIN		Hoxd10,Pou3f2			3 hits	MMP3	intronic
11	102843985	0.99	1	rs617819	C	G	0.71	0.64	0.67	0.54			5 tissues	SKIN		Mef2			3 hits	181bp 5' of MMP3
11	102844950	0.99	1	rs632478	T	G	0.69	0.63	0.67	0.54			GI, SKIN			ZEB1			3 hits	1.1kb 5' of MMP3
11	102845217	1	1	rs3025058	G	GA							GI, SKIN	THYM		CIZ,Gfi1b				1.4kb 5' of MMP3
11	102845590	0.99	1	rs645419	A	G	0.69	0.63	0.67	0.54						Hsf,STAT			3 hits	1.8kb 5' of MMP3
11	102846249	0.95	1	rs573521	A	G	0.68	0.63	0.66	0.53			4 tissues		ZNF263	8 altered motifs	1 hit		3 hits	2.4kb 5' of MMP3
Query SNP: rs11568818 and variants with r2 >= 0.8
chr	pos (hg38)	LD	LD	variant	Ref	Alt	AFR	AMR	ASN	EUR	SiPhy	Promoter	Enhancer	DNAse	Proteins	Motifs	NHGRI/EBI	GRASP QTL	Selected eQTL	GENCODE	dbSNP
		(r²)	(D')				freq	freq	freq	freq	cons	histone marks	histone marks		bound	changed	GWAS hits	hits	hits	genes	func annot
11	102525876	0.92	0.97	rs12285347	T	C	0.56	0.38	0.08	0.43						HNF1,TCF4		1 hit	4 hits	MMP7	intronic
11	102530930	1	1	rs11568818	T	C	0.45	0.36	0.08	0.43		4 tissues	7 tissues	15 tissues	TBP,CFOS,CJUN	4 altered motifs	1 hit	1 hit	4 hits	176bp 5' of MMP7
Query SNP: rs1320632 and variants with r2 >= 0.8
chr	pos (hg38)	LD	LD	variant	Ref	Alt	AFR	AMR	ASN	EUR	SiPhy	Promoter	Enhancer	DNAse	Proteins	Motifs	NHGRI/EBI	GRASP QTL	Selected eQTL	GENCODE	dbSNP
		(r²)	(D')				freq	freq	freq	freq	cons	histone marks	histone marks		bound	changed	GWAS hits	hits	hits	genes	func annot
11	102697470	0.81	-0.91	rs1940479	A	G	0.05	0.07	0.00	0.09			BLD			17 altered motifs			3 hits	MMP27	intronic
11	102698593	0.81	-0.91	rs2701988	C	A	0.05	0.07	0.00	0.09						DEC,RXRA		2 hits	3 hits	MMP27	intronic
11	102701365	0.81	0.91	rs2846702	G	T	0.94	0.93	1.00	0.91			BLD			4 altered motifs		2 hits	3 hits	MMP27	intronic
11	102702097	0.81	0.91	rs2846364	A	G	0.94	0.93	1.00	0.91						IRC900814,Mef2,Osr		2 hits	3 hits	MMP27	intronic
11	102702665	0.81	0.91	rs2701994	C	G	0.95	0.93	1.00	0.91						HNF4		2 hits	3 hits	MMP27	intronic
11	102712642	0.91	0.98	rs1291327	T	C	0.93	0.93	1.00	0.90			BLD	ESDR		Mtf1,PU.1			4 hits	MMP8	3'-UTR
11	102712663	0.94	0.98	rs1276282	A	G	0.93	0.93	1.00	0.90			BLD			4 altered motifs			4 hits	MMP8	3'-UTR
11	102713292	0.94	0.98	rs1939018	T	A	0.93	0.93	1.00	0.90			BLD			4 altered motifs			4 hits	MMP8	3'-UTR
11	102719986	1	1	rs1939020	G	T	0.93	0.93	1.00	0.90			BLD			Pou2f2,RREB-1			3 hits	MMP8	intronic
11	102723339	1	1	rs1939011	C	T	1.00	0.93	1.00	0.90		BLD	BLD, SKIN	BLD		AP-1,ERalpha-a			3 hits	MMP8	intronic
11	102723696	1	1	rs6590984	T	C	1.00	0.93	1.00	0.90		BLD	BLD, SKIN			7 altered motifs			3 hits	MMP8	intronic
11	102724935	1	1	rs2155052	C	G	0.93	0.93	1.00	0.90			6 tissues	6 tissues		Roaz			3 hits	MMP8	5'-UTR
11	102725332	1	1	rs1320632	C	T	0.93	0.93	1.00	0.90			6 tissues	10 tissues		7 altered motifs			3 hits	MMP8
11	102726849	0.88	0.98	rs4754873	T	C	0.92	0.91	0.98	0.89			BLD, SKIN			Hand1,RXRA,STAT			3 hits	MMP8
11	102727691	1	1	rs7121624	A	G	0.93	0.93	1.00	0.90		BLD	7 tissues	SKIN,BLD		CTCF,Myf,Sox			3 hits	640bp 5' of MMP8
Query SNP: rs11225395 and variants with r2 >= 0.8
chr	pos (hg38)	LD	LD	variant	Ref	Alt	AFR	AMR	ASN	EUR	SiPhy	Promoter	Enhancer	DNAse	Proteins	Motifs	NHGRI/EBI	GRASP QTL	Selected eQTL	GENCODE	dbSNP
		(r²)	(D')				freq	freq	freq	freq	cons	histone marks	histone marks		bound	changed	GWAS hits	hits	hits	genes	func annot
11	102721214	0.99	1	rs2186602	T	C	0.81	0.59	0.60	0.57			BLD			5 altered motifs			3 hits	MMP8	intronic
11	102722311	0.99	1	rs948218	T	A	0.81	0.59	0.60	0.57			BLD, BRST			TCF4			3 hits	MMP8	intronic
11	102722322	0.84	1	rs1940474	G	T	0.65	0.54	0.59	0.53			BLD, BRST			Fox,Foxi1,Foxj2			2 hits	MMP8	intronic
11	102722517	0.84	1	rs1940475	T	C	0.72	0.54	0.59	0.53			BLD, BRST	BLD,BLD		CIZ,Myc,NF-AT1		1 hit	2 hits	MMP8	missense
11	102723248	0.99	1	rs7123658	A	T	0.81	0.59	0.60	0.57			BLD, SKIN						3 hits	MMP8	intronic
11	102723645	0.99	1	rs6590983	A	C	0.81	0.59	0.60	0.57		BLD	BLD, SKIN			27 altered motifs			3 hits	MMP8	intronic
11	102724404	0.84	1	rs1939012	T	C	0.76	0.54	0.59	0.53			BLD, SKIN			HNF1	1 hit		2 hits	MMP8	intronic
11	102724761	0.99	1	rs3765620	G	A	0.81	0.59	0.60	0.57			4 tissues	SKIN		Foxp1,Sox		1 hit	3 hits	MMP8	missense
11	102725749	1	1	rs11225395	A	G	0.81	0.59	0.60	0.57			6 tissues	SKIN					3 hits	MMP8
11	102726340	1	1	rs33952053	TG	T	0.82	0.59	0.60	0.57			BLD, SKIN, BRST			Pax-4				MMP8
11	102727079	1	1	rs1939013	T	C	0.83	0.59	0.60	0.57		BLD	BLD, SKIN	KID		Foxa			3 hits	28bp 5' of MMP8
11	102727181	1	1	rs1939014	A	T	0.81	0.59	0.60	0.57		BLD	BLD, SKIN			4 altered motifs			3 hits	130bp 5' of MMP8
11	102727628	1	1	rs3758857	T	C	0.81	0.59	0.60	0.57		BLD	5 tissues	BLD		EWSR1-FLI1,Pax-5,STAT			3 hits	577bp 5' of MMP8
11	102727726	1	1	rs3758858	G	A	0.81	0.59	0.60	0.57		BLD	7 tissues	SKIN,BLD		4 altered motifs			3 hits	675bp 5' of MMP8
11	102727749	0.85	1	rs3758859	C	A	0.65	0.54	0.59	0.53		BLD	7 tissues	SKIN,BLD		HNF4,Ncx			2 hits	698bp 5' of MMP8
11	102727924	1	1	rs6590985	T	C	0.81	0.59	0.60	0.57		BLD	8 tissues	8 tissues		GR,NRSF			3 hits	873bp 5' of MMP8
11	102728128	1	1	rs6590986	C	T	0.81	0.59	0.60	0.57		BLD	7 tissues	20 tissues	4 bound proteins	19 altered motifs			3 hits	1.1kb 5' of MMP8
11	102729275	1	1	rs10750653	A	G	0.82	0.59	0.60	0.57				ESDR		DMRT3,Maf			2 hits	2.2kb 5' of MMP8
Query SNP: rs17577 and variants with r2 >= 0.8
chr	pos (hg38)	LD	LD	variant	Ref	Alt	AFR	AMR	ASN	EUR	SiPhy	Promoter	Enhancer	DNAse	Proteins	Motifs	NHGRI/EBI	GRASP QTL	Selected eQTL	GENCODE	dbSNP
		(r²)	(D')				freq	freq	freq	freq	cons	histone marks	histone marks		bound	changed	GWAS hits	hits	hits	genes	func annot
20	45986352	0.88	0.95	rs142450006	TTTTC	T	0.07	0.10	0.17	0.17						8 altered motifs			6 hits	14kb 5' of ZNF335
20	45986358	0.84	0.95	rs201501785	T	TTC	0.07	0.10	0.17	0.17						9 altered motifs			5 hits	14kb 5' of ZNF335
20	45995328	0.94	0.98	rs1888235	C	T	0.13	0.09	0.18	0.17		LNG	13 tissues	CRVX	MAFK	8 altered motifs		4 hits	10 hits	14kb 5' of MMP9
20	46002014	0.94	0.98	rs6073984	A	G	0.13	0.09	0.17	0.17			ESDR, IPSC, BLD	ESDR				2 hits	6 hits	6.9kb 5' of MMP9
20	46003728	0.84	0.98	rs6065912	G	A	0.11	0.09	0.08	0.16			4 tissues	ESDR,BLD		Pax-5		1 hit	9 hits	5.2kb 5' of MMP9
20	46007096	0.98	1	rs3918241	T	A	0.13	0.09	0.17	0.17			BLD			24 altered motifs		1 hit	9 hits	1.8kb 5' of MMP9
20	46007337	0.98	1	rs3918242	C	T	0.12	0.09	0.17	0.17			BLD	IPSC		4 altered motifs		1 hit	6 hits	1.6kb 5' of MMP9
20	46011053	0.99	1	rs2274755	G	T	0.16	0.10	0.16	0.18		BLD, SKIN, GI	13 tissues	7 tissues				2 hits	9 hits	MMP9	intronic
20	46011936	0.99	1	rs2236416	A	G	0.12	0.09	0.16	0.18		BLD, SKIN, GI	14 tissues	33 tissues	6 bound proteins	NF-Y		1 hit	9 hits	MMP9	intronic
20	46014472	1	1	rs17577	G	A,C	0.17	0.10	0.18	0.18		8 tissues	16 tissues	22 tissues	4 bound proteins			1 hit	6 hits	MMP9	missense
20	46014953	1	1	rs3918261	A	G	0.21	0.10	0.18	0.18			9 tissues	BLD,BRST		Foxo,GR		6 hits	9 hits	MMP9	intronic
20	46016326	1	1	rs13925	G	A	0.15	0.10	0.18	0.18			BLD, VAS, LIV			4 altered motifs		1 hit	6 hits	MMP9	synonymous
20	46016700	0.98	1	rs3918270	G	A	0.17	0.10	0.18	0.18			LIV			5 altered motifs		1 hit	9 hits	RP11-465L10.10	intronic
20	46016954	0.95	0.97	rs3918271	G	A	0.17	0.10	0.18	0.18			LIV			8 altered motifs			6 hits	RP11-465L10.10	intronic
20	46020003	0.84	1	rs66553311	C	G	0.50	0.27	0.41	0.20						HNF4,Zbtb3			7 hits	RP11-465L10.10	intronic
20	46021679	0.91	0.98	rs10432735	A	T	0.18	0.11	0.18	0.19				21 tissues	7 bound proteins	Pax-4,ZNF219,Zfp281		1 hit	5 hits	RP11-465L10.10
Query SNP: rs652438 and variants with r2 >= 0.8
chr	pos (hg38)	LD	LD	variant	Ref	Alt	AFR	AMR	ASN	EUR	SiPhy	Promoter	Enhancer	DNAse	Proteins	Motifs	NHGRI/EBI	GRASP QTL	Selected eQTL	GENCODE	dbSNP
		(r²)	(D')				freq	freq	freq	freq	cons	histone marks	histone marks		bound	changed	GWAS hits	hits	hits	genes	func annot
11	102848999	0.95	0.98	rs610950	T	C	0.24	0.07	0.09	0.06			4 tissues			Irx,Pou5f1,Sox				5.2kb 5' of MMP3
11	102849690	0.95	0.98	rs613804	G	A	0.22	0.07	0.09	0.06		SKIN	10 tissues	6 tissues		Hoxa5,PLZF				5.9kb 5' of MMP3
11	102850965	0.95	0.98	rs629946	G	A	0.26	0.07	0.09	0.06			9 tissues	SKIN		Pax-4				7.2kb 5' of MMP3
11	102851320	0.95	0.98	rs641857	G	T	0.24	0.07	0.09	0.06			9 tissues	13 tissues		Bach1				7.5kb 5' of MMP3
11	102852042	0.95	0.98	rs201364182	CTATA	C	0.21	0.07	0.08	0.06			5 tissues			TATA				8.2kb 5' of MMP3
11	102852047	0.95	0.98	rs200048719	TA	T	0.21	0.07	0.08	0.06			5 tissues			7 altered motifs				8.2kb 5' of MMP3
11	102852064	0.93	0.98	rs481814	C	T	0.21	0.07	0.09	0.06			5 tissues			4 altered motifs				8.3kb 5' of MMP3
11	102852277	0.95	0.98	rs693422	G	A	0.22	0.07	0.09	0.06						HEY1,Irf				8.5kb 5' of MMP3
11	102855974	0.95	0.98	rs615932	G	A	0.23	0.07	0.09	0.06			IPSC, GI, BRST							6.8kb 3' of MMP12
11	102857973	0.95	0.98	rs561849	G	A	0.22	0.07	0.09	0.06						13 altered motifs				4.8kb 3' of MMP12
11	102860343	0.95	0.98	rs660727	A	G	0.22	0.07	0.09	0.06						Pou2f2				2.4kb 3' of MMP12
11	102860672	0.95	0.98	rs484171	A	G	0.26	0.07	0.09	0.06										2.1kb 3' of MMP12
11	102862503	0.95	0.98	rs686375	C	T	0.36	0.08	0.09	0.06						Nkx2,Nkx3				232bp 3' of MMP12
11	102862639	0.95	0.98	rs626729	T	C	0.26	0.07	0.09	0.06						Pax-1				96bp 3' of MMP12
11	102863479	0.95	0.98	rs505770	A	T	0.36	0.08	0.09	0.06						Foxj2,Hoxa9				MMP12	intronic
11	102864299	0.95	0.98	rs476391	C	G	0.22	0.07	0.09	0.06			STRM, FAT, GI	ESDR		NF-kappaB,Pax-5,STAT				MMP12	intronic
11	102864409	1	1	rs644552	G	A	0.36	0.08	0.09	0.06			STRM, FAT, GI			EBF,Ets,Hdx				MMP12	intronic
11	102865688	1	1	rs651159	T	C	0.26	0.07	0.09	0.06			GI			Ik-1,Nrf1,RFX5		1 hit		MMP12	intronic
11	102865911	1	1	rs652438	T	C,G	0.22	0.07	0.09	0.06			GI							MMP12	missense
11	102869898	1	1	rs662028	A	G	0.30	0.07	0.09	0.06			GI, CRVX			EBF,Pax-5				MMP12	intronic
11	102876821	1	1	rs1277718	G	C	0.37	0.08	0.09	0.06						CEBPB				1.8kb 5' of MMP12
11	102877009	1	1	rs11225444	G	A	0.36	0.08	0.09	0.06						Evi-1,Gm397				2kb 5' of MMP12
11	102877643	0.95	1	rs74926032	A	G	0.02	0.05	0.00	0.06						5 altered motifs				2.6kb 5' of MMP12
11	102877720	1	1	rs501371	A	G	0.36	0.08	0.09	0.06			GI					1 hit		2.7kb 5' of MMP12
11	102878215	1	1	rs636648	A	G	0.25	0.07	0.09	0.06			GI	LNG						3.2kb 5' of MMP12
11	102879485	1	1	rs621170	A	G	0.34	0.08	0.09	0.06						GR,TATA,YY1				4.5kb 5' of MMP12

## Sheet: наиболее значимые
chr	pos (hg38)	LD	LD	variant	Ref	Alt	AFR	AMR	ASN	EUR	SiPhy	Promoter	Enhancer	DNAse	Proteins	Motifs	NHGRI/EBI	GRASP QTL	Selected eQTL	GENCODE	dbSNP
		(r²)	(D')				freq	freq	freq	freq	cons	histone marks	histone marks		bound	changed	GWAS hits	hits	hits	genes	func annot
Query SNP: rs243865 and variants with r2 >= 0.8
16	55479711	0.92	1	rs243862	C	T	0.02	0.18	0.09	0.26		21 tissues	BLD, LIV	19 tissues		14 altered motifs				MMP2	intronic
Query SNP: rs3025058 and variants with r2 >= 0.8
11	102808321	0.8	-0.91	rs1144396	C	A	0.51	0.37	0.33	0.45		ESC, IPSC, LNG	ESC	5 tissues	CTCF	NRSF,Sin3Ak-20			3 hits	10kb 5' of MMP1	intronic
11	102831532	0.97	-0.99	rs4754884	G	A	0.40	0.37	0.33	0.46		10 tissues	PLCNT, PANC	31 tissues	CTCF,RAD21,SMC3	NF-kappaB			3 hits	4.3kb 3' of MMP3
11	102836608	0.97	0.99	rs639752	C	A	0.56	0.62	0.67	0.54		ESC, IPSC	12 tissues	11 tissues	P300,TBP,STAT3				3 hits	MMP3	intronic
Query SNP: rs11225395 and variants with r2 >= 0.8
11	102728128	1	1	rs6590986	C	T	0.81	0.59	0.60	0.57		BLD	7 tissues	20 tissues	4 bound proteins	19 altered motifs			3 hits	1.1kb 5' of MMP8
Query SNP: rs17577 and variants with r2 >= 0.8
20	46011936	0.99	1	rs2236416	A	G	0.12	0.09	0.16	0.18		BLD, SKIN, GI	14 tissues	33 tissues	6 bound proteins	NF-Y		1 hit	9 hits	MMP9	intronic
