# Supplementary material for: Polymorphisms of the matrix metalloproteinase genes are associated with essential hypertension in a Caucasian population of Central Russia
Source: Sci Rep. 2021 Mar 4;11:5224. doi: 10.1038/s41598-021-84645-4 (PMC7933364; doi:10.1038/s41598-021-84645-4)
Supplement: Supplementary file 6 — Supplementary Table 6. [file 41598_2021_84645_MOESM6_ESM.xlsx]

## Sheet: Лист1
Supplementary Table 6. Effect of SNPs in high LD (r2≥0.80) with the EH-associated polymorphisms on gene expression level (cis-eQTL) (used data from the Genotype-Tissue Expression (GTEx) (GTEx Consortium, 2015) (http: //www.gtexportal.org/)) (significance level results are presented p <8.0E5, FDR≤0.05)
Chr	Lead SNP	Position lead SNP (hg38)	Proxy SNP	Position proxy SNP (hg38)	Distance	r2 between	D between	Gene Symbol	p-value	Effect Size (β)	Tissue
					(bp)	lead and	lead and
					between	proxy	proxy
					proxy and
					lead SNP
11	rs3025058	102845217	rs526215	102807707	37510	0.8	-0.91	WTAPP1	2.1e-9	-0.285	Testis
								MMP1	2.2e-9	-0.335	Cells - Transformed fibroblasts
								MMP1	0.0000088	-0.335	Heart - Left Ventricle
								MMP1	0.000038	-0.308	Nerve - Tibial
11	rs3025058	102845217	rs1144396	102808321	36896	0.8	-0.91	WTAPP1	9.7e-10	-0.281	Testis
								MMP1	1.6e-9	-0.317	Cells - Transformed fibroblasts
								MMP1	0.0000040	-0.332	Heart - Left Ventricle
11	rs3025058	102845217	rs565082	102808927	36290	0.8	-0.91	MMP1	3.9e-10	-0.330	Cells - Transformed fibroblasts
								WTAPP1	7.5e-10	-0.288	Testis
								MMP1	0.0000016	-0.347	Heart - Left Ventricle
11	rs3025058	102845217	rs10791596	102816687	28530	0.81	-0.92	MMP1	1.7e-10	-0.338	Cells - Transformed fibroblasts
								WTAPP1	2.4e-9	-0.281	Testis
								MMP1	0.0000029	-0.338	Heart - Left Ventricle
11	rs3025058	102845217	rs2097248	102819770	25447	0.88	-0.95	WTAPP1	3.2e-10	-0.300	Testis
								MMP1	1.8e-9	-0.319	Cells - Transformed fibroblasts
								MMP1	0.0000040	-0.334	Heart - Left Ventricle
11	rs3025058	102845217	rs756544	102820431	24786	0.88	-0.95	WTAPP1	1.8e-10	-0.301	Testis
								MMP1	9.1e-10	-0.329	Cells - Transformed fibroblasts
								MMP1	0.0000098	-0.322	Heart - Left Ventricle
								MMP1	0.000042	-0.239	Artery - Tibial
11	rs3025058	102845217	rs12804136	102820659	24558	0.89	-0.97	MMP1	5.9e-10	-0.330	Cells - Transformed fibroblasts
								WTAPP1	1.7e-9	-0.288	Testis
								MMP1	0.0000026	-0.345	Heart - Left Ventricle
								MMP1	0.000048	-0.238	Artery - Tibial
11	rs3025058	102845217	rs11225434	102820751	24466	0.89	-0.97	MMP1	8.3e-10	-0.329	Cells - Transformed fibroblasts
								WTAPP1	1.2e-9	-0.292	Testis
								MMP1	0.0000019	-0.347	Heart - Left Ventricle
11	rs3025058	102845217	rs10895365	102823462	21755	0.91	-0.97	WTAPP1	2.6e-11	-0.314	Testis
								MMP1	6.4e-10	-0.331	Cells - Transformed fibroblasts
								MMP1	0.0000021	-0.343	Heart - Left Ventricle
								MMP1	0.000070	-0.231	Artery - Tibial
11	rs3025058	102845217	rs10895364	102822132	23085	0.89	-0.97	MMP1	1.5e-9	-0.32	Cells - Transformed
								WTAPP1	3.8e-9	-0.28	Testis
								MMP1	0.0000070	-0.32	Heart - Left Ventricle
11	rs3025058	102845217	rs12801529	102822879	22338	0.91	-0.97	WTAPP1	2.9e-11	-0.31	Testis
								MMP1	6.4e-10	-0.33	Cells - Transformed fibroblasts
								MMP1	0.0000020	-0.34	Heart - Left Ventricle
								MMP1	0.000070	-0.23	Artery - Tibial
11	rs3025058	102845217	rs6590993	102825487	19730	0.88	-0.95	WTAPP1	3.1e-11	-0.32	Testis
								MMP1	6.4e-10	-0.33	Cells - Transformed fibroblasts
								MMP1	0.0000021	-0.34	Heart - Left Ventricle
11	rs3025058	102845217	rs6590994	102825901	19316	0.91	-0.97	WTAPP1	1.8e-10	-0.30	Testis
								MMP1	3.5e-10	-0.34	Cells - Transformed fibroblasts
								MMP1	0.000010	-0.32	Heart - Left Ventricle
								MMP1	0.000063	-0.23	Artery - Tibial
11	rs3025058	102845217	rs10895366	102826358	18859	0.94	-0.98	WTAPP1	5.7e-9	-0.28	Testis
								MMP1	4.0e-8	-0.31	Cells - Transformed fibroblasts
								MMP1	0.000029	-0.31	Heart - Left Ventricle
11	rs3025058	102845217	rs7126392	102826390	18827	0.94	-0.98	WTAPP1	5.4e-11	-0.31	Testis
								MMP1	3.7e-9	-0.31	Cells - Transformed fibroblasts
								MMP1	0.0000019	-0.34	Heart - Left Ventricle
11	rs3025058	102845217	rs2212637	102826825	18392	0.93	-0.96	WTAPP1	6.7e-10	-0.29	Testis
								MMP1	6.5e-9	-0.31	Cells - Transformed fibroblasts
								MMP1	0.0000036	-0.33	Heart - Left Ventricle
11	rs3025058	102845217	rs12792871	102827605	17612	0.94	-0.98	WTAPP1	5.7e-9	-0.28	Testis
								MMP1	4.0e-8	-0.31	Cells - Transformed fibroblasts
11	rs3025058	102845217	rs7926920	102827993	17224	0.94	-0.98	WTAPP1	6.6e-10	-0.29	Testis
								MMP1	6.5e-9	-0.31	Cells - Transformed fibroblasts
								MMP1	0.0000061	-0.32	Heart - Left Ventricle
11	rs3025058	102845217	rs1010698	102830290	14927	0.97	-0.99	WTAPP1	2.4e-11	-0.31	Testis
								MMP1	3.5e-9	-0.32	Cells - Transformed fibroblasts
								MMP1	0.0000029	-0.33	Heart - Left Ventricle
11	rs3025058	102845217	rs2155013	102831127	14090	0.97	-0.99	WTAPP1	2.6e-10	-0.30	Testis
								MMP1	3.6e-9	-0.31	Cells - Transformed fibroblasts
								MMP1	0.0000039	-0.33	Heart - Left Ventricle
11	rs3025058	102845217	rs4754884	102831532	13685	0.97	-0.99	WTAPP1	6.4e-11	-0.31	Testis
								MMP1	5.5e-9	-0.31	Cells - Transformed fibroblasts
								MMP1	0.0000029	-0.33	Heart - Left Ventricle
11	rs3025058	102845217	rs635746	102832897	12320	0.97	0.99	WTAPP1	8.4e-10	0.29	Testis
								MMP1	3.5e-9	0.31	Cells - Transformed fibroblasts
								MMP1	0.000018	0.31	Heart - Left Ventricle
11	rs3025058	102845217	rs633962	102833340	11877	0.97	0.99	MMP1	6.5e-9	0.31	Cells - Transformed fibroblasts
								WTAPP1	1.5e-8	0.27	Testis
								MMP1	0.000029	0.30	Heart - Left Ventricle
11	rs3025058	102845217	rs666734	102833449	11768	0.97	0.99	WTAPP1	8.4e-10	0.29	Testis
								MMP1	3.5e-9	0.31	Cells - Transformed fibroblasts
								MMP1	0.000019	0.31	Heart - Left Ventricle
11	rs3025058	102845217	rs595840	102834166	11051	0.97	0.99	WTAPP1	2.3e-10	0.29	Testis
								MMP1	3.1e-9	0.32	Cells - Transformed fibroblasts
								MMP1	0.000014	0.31	Heart - Left Ventricle
11	rs3025058	102845217	rs639752	102836608	8609	0.97	0.99	MMP1	6.5e-9	0.31	Cells - Transformed fibroblasts
								WTAPP1	1.5e-8	0.27	Testis
								MMP1	0.000030	0.30	Heart - Left Ventricle
11	rs3025058	102845217	rs575027	102837183	8034	0.97	0.99	WTAPP1	8.4e-10	0.29	Testis
								MMP1	6.4e-9	0.31	Cells - Transformed fibroblasts
								MMP1	0.000013	0.31	Heart - Left Ventricle
11	rs3025058	102845217	rs520540	102838694	6523	0.97	0.99	WTAPP1	8.4e-10	0.29	Testis
								MMP1	3.6e-9	0.31	Cells - Transformed fibroblasts
					0			MMP1	0.000018	0.31	Heart - Left Ventricle
11	rs3025058	102845217	rs591058	102840607	4610	0.98	0.99	WTAPP1	3.9e-9	0.28	Testis
								MMP1	5.0e-9	0.31	Cells - Transformed fibroblasts
								MMP1	0.000023	0.30	Heart - Left Ventricle
11	rs3025058	102845217	rs602128	102842734	2483	0.98	0.99	MMP1	5.5e-9	0.31	Cells - Transformed fibroblasts
								WTAPP1	1.7e-8	0.27	Testis
								MMP1	0.000033	0.30	Heart - Left Ventricle
11	rs3025058	102845217	rs679620	102842889	2328	0.98	0.99	WTAPP1	4.5e-9	0.28	Testis
								MMP1	4.7e-9	0.31	Cells - Transformed fibroblasts
								MMP1	0.000023	0.30	Heart - Left Ventricle
11	rs3025058	102845217	rs678815	102843046	2171	0.98	0.99	MMP1	4.7e-9	0.32	Cells - Transformed fibroblasts
					0			WTAPP1	5.4e-9	0.28	Testis
								MMP1	0.000022	0.30	Heart - Left Ventricle
11	rs3025058	102845217	rs617819	102843985	1232	0.99	1	WTAPP1	4.5e-9	0.28	Testis
								MMP1	4.9e-9	0.31	Cells - Transformed fibroblasts
								MMP1	0.000023	0.30	Heart - Left Ventricle
11	rs3025058	102845217	rs632478	102844950	267	0.99	1	MMP1	5.0e-9	0.31	Cells - Transformed fibroblasts
								WTAPP1	5.4e-9	0.28	Testis
								MMP1	0.000023	0.30	Heart - Left Ventricle
11	rs3025058	102845217	rs645419	102845590	-373	0.99	1	MMP1	4.8e-9	0.31	Cells - Transformed fibroblasts
								WTAPP1	5.4e-9	0.28	Testis
								MMP1	0.000023	0.30	Heart - Left Ventricle
11	rs11568818	102530930	rs12285347	102525876	5054	0.92	0.97	MMP7	6.0e-13	-0.335	Lung
								MMP7	2.0e-9	-0.278	Pancreas
								MMP7	2.7e-8	-0.231	Skin - Sun Exposed (Lower leg)
								MMP7	0.0000017	-0.373	Prostate
								MMP7	0.0000051	-0.298	Stomach
11	rs1320632	102725332	rs1940479	102697470	27862	0.81	-0.91	MMP27	3.7e-9	0.339	Adipose - Subcutaneous
								MMP27	6.7e-9	0.481	Muscle - Skeletal
								MMP27	2.2e-7	0.282	Skin - Sun Exposed (Lower leg)
								MMP27	2.8e-7	0.514	Nerve - Tibial
								MMP27	0.000034	0.375	Colon - Transverse
11	rs1320632	102725332	rs2701988	102698593	26739	0.81	-0.91	MMP27	3.7e-9	0.339	Adipose - Subcutaneous
								MMP27	7.2e-9	0.482	Muscle - Skeletal
								MMP27	2.8e-7	0.514	Nerve - Tibial
								MMP27	3.5e-7	0.280	Skin - Sun Exposed (Lower leg)
								MMP27	0.000034	0.375	Colon - Transverse
11	rs1320632	102725332	rs2846702	102701365	23967	0.81	0.91	MMP27	4.4e-9	-0.339	Adipose - Subcutaneous
								MMP27	4.9e-9	-0.486	Muscle - Skeletal
								MMP27	4.1e-7	-0.510	Nerve - Tibial
								MMP27	5.7e-7	-0.274	Skin - Sun Exposed (Lower leg)
11	rs1320632	102725332	rs2846364	102702097	23235	0.81	0.91	MMP27	9.3e-9	-0.333	Adipose - Subcutaneous
								MMP27	2.0e-8	-0.468	Muscle - Skeletal
								MMP27	3.3e-7	-0.281	Skin - Sun Exposed (Lower leg)
								MMP27	0.0000014	-0.485	Nerve - Tibial
11	rs1320632	102725332	rs2701994	102702665	22667	0.81	0.91	MMP27	4.4e-9	-0.339	Adipose - Subcutaneous
								MMP27	4.9e-9	-0.486	Muscle - Skeletal
								MMP27	4.1e-7	-0.510	Nerve - Tibial
								MMP27	5.7e-7	-0.274	Skin - Sun Exposed (Lower leg)
11	rs1320632	102725332	rs1291327	102712642	12690	0.91	0.98	MMP27	5.2e-10	-0.360	Adipose - Subcutaneous
								MMP27	2.1e-9	-0.498	Muscle - Skeletal
								MMP27	5.7e-8	-0.551	Nerve - Tibial
								MMP27	1.8e-7	-0.285	Skin - Sun Exposed (Lower leg)
11	rs1320632	102725332	rs1939011	102723339	1993	1	1	MMP27	9.0e-9	-0.338	Adipose - Subcutaneous
								MMP27	2.1e-8	-0.472	Muscle - Skeletal
								MMP27	1.2e-7	-0.527	Nerve - Tibial
								MMP27	5.1e-7	-0.285	Skin - Sun Exposed (Lower leg)
11	rs1320632	102725332	rs6590984	102723696	1636	1	1	MMP27	1.1e-8	-0.331	Adipose - Subcutaneous
								MMP27	2.1e-8	-0.472	Muscle - Skeletal
								MMP27	1.2e-7	-0.527	Nerve - Tibial
								MMP27	0.0000017	-0.263	Skin - Sun Exposed (Lower leg)
11	rs1320632	102725332	rs2155052	102724935	397	1	1	MMP27	3.0e-9	-0.339	Adipose - Subcutaneous
								MMP27	1.2e-8	-0.467	Muscle - Skeletal
								MMP27	3.6e-8	-0.544	Nerve - Tibial
								MMP27	6.7e-7	-0.263	Skin - Sun Exposed (Lower leg)
11	rs11225395	102725749	rs2186602	102721214	4535	0.99	1	MMP27	2.4e-10	-0.190	Skin - Sun Exposed (Lower leg)
								MMP27	4.8e-9	0.277	Whole Blood
								MMP27	1.1e-8	-0.207	Adipose - Subcutaneous
								MMP27	0.0000022	-0.208	Skin - Not Sun Exposed(Suprapubic)
								MMP27	0.0000092	-0.218	Muscle - Skeletal
								RP11-817J15.3	0.000021	-0.413	Small Intestine - Terminal Ileum
								RP11-817J15.3	0.000038	0.187	Whole Blood
11	rs11225395	102725749	rs948218	102722311	3438	0.99	1	MMP27	2.4e-10	-0.190	Skin - Sun Exposed (Lower leg)
								MMP27	1.1e-8	-0.207	Adipose - Subcutaneous
								MMP27	1.7e-8	0.268	Whole Blood
								MMP27	0.0000023	-0.208	Skin - Not Sun Exposed(Suprapubic)
								MMP27	0.0000064	-0.223	Muscle - Skeletal
								RP11-817J15.3	0.000050	0.184	Whole Blood
11	rs11225395	102725749	rs1940474	102722322	3427	0.84	1	MMP27	1.3e-8	-0.170	Skin - Sun Exposed (Lower leg)
								MMP27	5.1e-7	-0.235	Whole Blood
								MMP27	6.3e-7	-0.180	Adipose - Subcutaneous
								RP11-817J15.3	0.000018	-0.420	Small Intestine - Terminal Ileum
								MMP27	0.000060	-0.193	Muscle - Skeletal
11	rs11225395	102725749	rs1940475	102722517	3232	0.84	1	MMP27	1.9e-8	-0.169	Skin - Sun Exposed (Lower leg)
								MMP27	4.2e-7	-0.183	Adipose - Subcutaneous
								MMP27	6.0e-7	0.237	Whole Blood
								RP11-817J15.3	0.000017	-0.419	Small Intestine - Terminal Ileum
11	rs11225395	102725749	rs7123658	102723248	2501	0.99	1	MMP27	2.1e-10	-0.190	Skin - Sun Exposed (Lower leg)
								MMP27	1.1e-8	-0.207	Adipose - Subcutaneous
								MMP27	1.7e-8	0.268	Whole Blood
								MMP27	0.0000023	-0.208	Skin - Not Sun Exposed (Suprapubic)
								MMP27	0.0000067	-0.222	Muscle - Skeletal
								RP11-817J15.3	0.000050	0.184	Whole Blood
11	rs11225395	102725749	rs3758857	102727628	-1879	1	1	MMP27	2.4e-10	-0.190	Skin - Sun Exposed (Lower leg)
								MMP27	4.8e-9	0.277	Whole Blood
								MMP27	1.1e-8	-0.207	Adipose - Subcutaneous
								MMP27	0.0000031	-0.204	Skin - Not Sun Exposed(Suprapubic)
								MMP27	0.0000092	-0.218	Muscle - Skeletal
								RP11-817J15.3	0.000021	-0.413	Small Intestine - Terminal Ileum
								RP11-817J15.3	0.000038	0.187	Whole Blood
20	rs17577	46014472	rs1888235	45995328	19144	0.94	0.98	SLC12A5	1.9e-16	0.58	Lung
								SLC12A5	2.2e-13	0.752	Adipose - Visceral (Omentum)
								SLC12A5	5.3e-9	0.539	Adipose - Subcutaneous
								SLC12A5	1.2e-7	-0.621	Adrenal Gland
								SLC12A5	1.5e-7	0.634	Artery - Aorta
								SLC12A5	3.3e-7	0.663	Breast - Mammary Tissue
								SLC12A5	4.6e-7	0.745	Spleen
								SNX21	6.0e-7	0.214	Muscle - Skeletal
								SLC12A5	0.0000026	0.459	Thyroid
								SLC12A5	0.000010	0.404	Nerve - Tibial
								SLC12A5	0.000022	0.462	Skin - Not Sun Exposed(Suprapubic)
								PLTP	0.000031	-0.244	Nerve - Tibial
								SLC12A5	0.000034	0.382	Skin - Sun Exposed (Lower leg)
20	rs17577	46014472	rs6073984	46002014	12458	0.94	0.98	SLC12A5	1.9e-16	0.58	Lung
								SLC12A5	2.2e-13	0.75	Adipose - Visceral (Omentum)
								SLC12A5	5.3e-9	0.54	Adipose - Subcutaneous
								SLC12A5	9.8e-8	-0.63	Adrenal Gland
								SLC12A5	1.5e-7	0.63	Artery - Aorta
								SLC12A5	2.3e-7	0.67	Breast - Mammary Tissue
								SLC12A5	2.5e-7	0.77	Spleen
								SNX21	6.0e-7	0.21	Muscle - Skeletal
								SLC12A5	0.0000070	0.44	Thyroid
								SLC12A5	0.000010	0.40	Nerve - Tibial
								SLC12A5	0.000028	0.46	Skin - Not Sun Exposed (Suprapubic)
								PLTP	0.000031	-0.24	Nerve - Tibial
								SLC12A5	0.000034	0.38	Skin - Sun Exposed (Lower leg)
20	rs17577	46014472	rs6065912	46003728	10744	0.84	0.98	SLC12A5	3.3e-14	0.80	Adipose - Visceral (Omentum)
								SLC12A5	2.6e-13	0.54	Lung
								SLC12A5	4.0e-8	0.84	Spleen
								SLC12A5	1.2e-7	0.51	Adipose - Subcutaneous
								SLC12A5	2.6e-7	0.64	Artery - Aorta
								SNX21	3.9e-7	0.23	Muscle - Skeletal
								SLC12A5	0.0000046	-0.57	Adrenal Gland
								SLC12A5	0.000014	0.41	Nerve - Tibial
								PLTP	0.000018	-0.26	Nerve - Tibial
								PLTP	0.000019	-0.28	Lung
								SLC12A5	0.000021	0.59	Breast - Mammary Tissue
								SLC12A5	0.000025	0.40	Skin - Sun Exposed (Lower leg)
								SLC12A5	0.000028	0.42	Thyroid
								SLC12A5	0.000036	0.47	Skin - Not Sun Exposed(Suprapubic)
								WFDC3	0.000058	-0.40	Nerve - Tibial
20	rs17577	46014472	rs2236416	46011936	2536	0.99	1	SLC12A5	5.0e-19	0.63	Lung
								SLC12A5	3.4e-15	0.79	Adipose - Visceral (Omentum)
								SLC12A5	8.3e-12	0.62	Adipose - Subcutaneous
								SLC12A5	1.2e-8	0.71	Breast - Mammary Tissue
								SLC12A5	5.5e-8	0.78	Spleen
								SLC12A5	6.0e-8	0.65	Artery - Aorta
								SLC12A5	9.5e-7	0.45	Skin - Sun Exposed (Lower leg)
								SLC12A5	0.0000015	0.46	Nerve - Tibial
								SLC12A5	0.0000016	0.46	Thyroid
								SLC12A5	0.0000020	0.51	Skin - Not Sun Exposed(Suprapubic)
								SLC12A5	0.0000021	-0.57	Adrenal Gland
								SLC12A5	0.0000038	1	Uterus
								SNX21	0.0000049	0.20	Muscle - Skeletal
20	rs17577	46014472	rs66553311	46020003	-5531	0.84	1	SLC12A5	1.8e-12	0.45	Lung
								SLC12A5	2.3e-11	0.62	Adipose - Visceral (Omentum)
								SLC12A5	3.6e-10	0.51	Adipose - Subcutaneous
								SLC12A5	2.8e-7	0.53	Breast - Mammary Tissue
								SLC12A5	0.0000030	0.61	Spleen
								RPL13P2	0.000013	-0.47	Testis
11	rs652438	102865911	rs476391	102864299	1612	0.95	0.98	MMP12	0.000014	0.69	Spleen
11	rs652438	102865911	rs662028	102869898	-3987	1	1	MMP12	0.000016	0.62	Spleen
11	rs652438	102865911	rs74926032	102877643	-11732	0.95	1	MMP12	1.7e-7	1	Spleen
